# Supplementary material for: Impact of Borna Disease Virus Infection on the Transcriptome of Differentiated Neuronal Cells and Its Modulation by Antiviral Treatment
Source: Viruses. 2023 Apr 10;15(4):942. doi: 10.3390/v15040942 (PMC10145824; doi:10.3390/v15040942)
Supplement: Supplementary file 1 [file viruses-15-00942-s001.zip]

Archive with 1 entries (1 files):
- viruses-2248890-supplementary.pdf
